# Supplementary material for: Differential Sensitivity of Germline and Somatic BRCA Variants to PARP Inhibitor in High-Grade Serous Ovarian Cancer
Source: Int J Mol Sci. 2023 Sep 16;24(18):14181. doi: 10.3390/ijms241814181 (PMC10532320; doi:10.3390/ijms241814181)
Supplement: Supplementary file 1 [file ijms-24-14181-s001.zip › Table S1.xlsx]

## Sheet: Supplementary Table 1
Supplementary Table S1. Characterization of the pathogenic alteration detected (n = 104)
		BRCA1 (n = 69)	BRCA2 (n = 35)	Pa
VAF (%, Median, range)		67% (10-89)	58% (14-89)	0.16*
DNA alteration type
	indels	47	26	0.52**
	SNV	22	9
Variant type
	Frameshift	42	22	0.35**
	Non-sense	19	10
	Missense	4	0
	Splicing affected	3	3
	Start lost	1	0
aP value (Mann-Whitney test or χ2 test) was considered significant when P < 0.05.
*Mann-Whitney test; **χ2 test.
VAF: Variant allele frequency; indels: small insertion/deletions; SNV, Single nucleotide variant.
