# Supplementary material for: Differential Sensitivity of Germline and Somatic BRCA Variants to PARP Inhibitor in High-Grade Serous Ovarian Cancer
Source: Int J Mol Sci. 2023 Sep 16;24(18):14181. doi: 10.3390/ijms241814181 (PMC10532320; doi:10.3390/ijms241814181)
Supplement: Supplementary file 1 [file ijms-24-14181-s001.zip › Table S2.xlsx]

## Sheet: Supplementary Table 2
Supplementary Table S2. BRCA1 and BRCA2 pathogenic variants detected in the tumor samples included in our cohort (n = 104)
		BRCA1 (NM_007294; NP_009225)				BRCA2 (NM_000059; NP_000050)
ID Ech	Variant status	Variant classification	Transcript variant	Protein alteration	VAF (%)	Variant classification	Transcript variant	Protein alteration	VAF (%)
082	Somatic	Class 5	c.5332+1_5332+5del	Splicing	10	Class 1	---	---	---
081	Somatic	Class 5	c.2359del	p.Glu787Lysfs*5	16	Class 1	---	---	---
072	Somatic	Class 5	c.1261G>T	p.Glu421*	21	Class 1	---	---	---
006	Somatic	Class 5	c.4692_4699delinsC	p.Gly1567Alafs*32	24	Class 1	---	---	---
021	Not available	Class 5	c.1961dup	p.Tyr655Valfs*18	28	Class 1	---	---	---
048	Somatic	Class 5	c.3096_3103del	p.Arg1032Serfs*3	28	Class 1	---	---	---
080	Not available	Class 5	c.3461T>G	p.Leu1154*	32	Class 1	---	---	---
010	Germline	Class 5	c.5123C>A	p.Ala1708Glu	35	Class 1	---	---	---
066	Somatic	Class 5	c.267_294dup	p.Leu99Hisfs*7	35	Class 1	---	---	---
098	Somatic	Class 5	c.3100_3107del	p.Asn1034*	35	Class 1	---	---	---
038	Not available	Class 5	c.1687C>T	p.Gln563*	37	Class 1	---	---	---
019	Not available	Class 5	c.4258C>T	p.Gln1420*	39	Class 1	---	---	---
012	Somatic	Class 5	c.2437_2438del	p.Gly813Thrfs*9	43	Class 1	---	---	---
003	Somatic	Class 5	c.3499G>T	p.Glu1167*	45	Class 1	---	---	---
009	Somatic	Class 5	c.3228_3229del	p.Gly1077Alafs*8	48	Class 1	---	---	---
016	Somatic	Class 5	c.5412_5438delins43	p.His1805Leufs*6	50	Class 1	---	---	---
044	Not available	Class 5	c.5406del	p.Gly1803Valfs*31	50	Class 1	---	---	---
005	Somatic	Class 5	c.4671del	p.Leu1558*	52	Class 1	---	---	---
074	Germline	Class 5	c.3339_3341del	p.Tyr1113*	53	Class 1	---	---	---
030	Germline	Class 5	c.3627dup	p.Glu1210Argfs*9	57	Class 1	---	---	---
056	Somatic	Class 5	c.1994del	p.Asn665Thrfs*36	57	Class 1	---	---	---
097	Germline	Class 5	c.5309G>T	p.Gly1770Val	58	Class 1	---	---	---
076	Somatic	Class 5	c.1729_1730del	p.Glu577Ilefs*8	59	Class 1	---	---	---
052	Somatic	Class 5	c.2930del	p.Pro977Hisfs*23	61	Class 1	---	---	---
101	Somatic	Class 5	c.2441dup	p.Ile815Asnfs*8	63	Class 1	---	---	---
061	Somatic	Class 5	c.1961dup	p.Tyr655Valfs*18	64	Class 1	---	---	---
014	Germline	Class 5	c.140G>A	p.Cys47Tyr	66	Class 1	---	---	---
026	Not available	Class 5	c.3049G>T	p.Glu1017*	66	Class 1	---	---	---
011	Germline	Class 5	c.798_799del	p.Ser267Lysfs*19	67	Class 1	---	---	---
025	Somatic	Class 5	c.3334G>T	p.Glu1112*	67	Class 1	---	---	---
050	Germline	Class 5	c.3627dup	p.Glu1210Argfs*9	67	Class 1	---	---	---
053	Germline	Class 5	c.4281_4282ins39	p.Ser1428*	67	Class 1	---	---	---
059	Not available	Class 5	c.893del	p.Asn298Metfs*2	67	Class 1	---	---	---
087	Germline	Class 5	c.1961del	p.Lys654Serfs*47	67	Class 1	---	---	---
096	Germline	Class 5	c.4180del	p.Thr1394Leufs*11	67	Class 1	---	---	---
092	Germline	Class 5	c.3018_3021del	p.His1006Glnfs*17	69	Class 1	---	---	---
104	Germline	Class 5	c.3013del	p.Glu1005Asnfs*19	69	Class 1	---	---	---
042	Germline	Class 5	c.5266dup	p.Gln1756Profs*74	70	Class 1	---	---	---
045	Germline	Class 5	c.3937C>T	p.Gln1313*	70	Class 1	---	---	---
086	Germline	Class 5	c.3481_3491del	p.Glu1161Phefs*3	70	Class 1	---	---	---
018	Somatic	Class 5	c.4129del	p.Ser1377Alafs*16	71	Class 1	---	---	---
077	Not available	Class 5	c.1266T>G	p.Tyr422*	71	Class 3	c.8146G>C	p.Val2716Leu	64
085	Germline	Class 5	c.4065_4068del	p.Asn1355Lysfs*10	72	Class 1	---	---	---
100	Germline	Class 5	c.220C>T	p.Gln74*	72	Class 1	---	---	---
039	Germline	Class 5	c.4096+1G>A	Splicing	73	Class 1	---	---	---
049	Germline	Class 5	c.3G>A	p.Met1?	73	Class 1	---	---	---
033	Germline	Class 5	c.3357del	p.Val1120Leufs*9	74	Class 3	c.9175A>G	p.Lys3059Glu	32
002	Germline	Class 5	c.4327C>T	p.Arg1443*	75	Class 1	---	---	---
001	Germline	Class 5	c.3013del	p.Glu1005Asnfs*19	76	Class 1	---	---	---
036	Germline	Class 5	c.2125_2126insA	p.Phe709Ilefs*3	76	Class 1	---	---	---
060	Germline	Class 5	c.66dup	p.Gly23Argfs*18	76	Class 1	---	---	---
102	Not available	Class 5	c.5309G>T	p.Gly1770Val	77	Class 1	---	---	---
031	Germline	Class 5	c.4994T>A	p.Val1665Glu	78	Class 1	---	---	---
023	Not available	Class 5	c.1912G>T	p.Glu638*	80	Class 1	---	---	---
054	Somatic	Class 5	c.5302_5311delinsATG	p.Cys1768Metfs*23	80	Class 1	---	---	---
065	Somatic	Class 5	c.5114del	p.Leu1705Glnfs*9	80	Class 1	---	---	---
020	Not available	Class 5	c.3228_3229del	p.Gly1077Alafs*8	81	Class 1	---	---	---
068	Not available	Class 5	c.1961del	p.Lys654Serfs*47	81	Class 1	---	---	---
062	Not available	Class 5	c.3904G>T	p.Glu1302*	82	Class 1	---	---	---
046	Germline	Class 5	c.5161C>T	p.Gln1721*	84	Class 1	---	---	---
067	Not available	Class 5	c.1377_1408del	p.Ile460Profs*9	84	Class 1	---	---	---
032	Germline	Class 5	c.2814del	p.Val939Leufs*61	85	Class 1	---	---	---
034	Germline	Class 5	c.5454_5455dup	p.Asn1819Thrfs*16	85	Class 1	---	---	---
070	Germline	Class 5	c.3013del	p.Glu1005Asnfs*19	85	Class 1	---	---	---
022	Not available	Class 5	c.1080C>A	p.Cys360*	86	Class 1	---	---	---
069	Germline	Class 5	c.2911del	p.His971Metfs*29	86	Class 1	---	---	---
089	Germline	Class 5	c.68_69del	p.Glu23Valfs*17	89	Class 1	---	---	---
093	Germline	Class 5	c.3481_3491del	p.Glu1161Phefs*3	89	Class 1	---	---	---
095	Not available	Class 5	c.4987-4del	Splicing	89	Class 1	---	---	---
004	Somatic	Class 1	---	---	---	Class 5	c.4246C>T	p.Gln1416*	25
007	Somatic	Class 1	---	---	---	Class 5	c.3914_3915del	p.Phe1306Cysfs*1	51
008	Somatic	Class 1	---	---	---	Class 5	c.1964del	Pro655Glnfs*5	42
013	Somatic	Class 1	---	---	---	Class 5	c.3637_3641delinsAAGG	p.Glu1213Lysfs*15	49
015	Somatic	Class 1	---	---	---	Class 5	c.6450dup	p.Val2151Serfs*25	43
017	Germline	Class 1	---	---	---	Class 5	c.9209_9237dup	p.Ser3080Leufs*5	16
024	Germline	Class 1	---	---	---	Class 5	c.8331+2T>G	epissage exon 18	53
027	Germline	Class 1	---	---	---	Class 5	c.1842dup	p.Asn615*	77
028	Not available	Class 1	---	---	---	Class 5	c.5251C>T	p.Arg1751*	58
029	Somatic	Class 1	---	---	---	Class 5	c.7495del	p.Gln2499Lysfs*24	48
035	Germline	Class 1	---	---	---	Class 5	c.6079dup	p.Arg2027Lysfs*22	75
037	Somatic	Class 1	---	---	---	Class 5	c.1929del	p.Arg645Glufs*15	83
040	Somatic	Class 1	---	---	---	Class 5	c.3895G>T	p.Glu1299*	58
041	Germline	Class 1	---	---	---	Class 5	c.516+1G>T	Splicing	56
043	Not available	Class 1	---	---	---	Class 5	c.3847_3848del	p.Val1283Lysfs*2	89
047	Germline	Class 1	---	---	---	Class 5	c.2830A>T	p.Lys944*	70
051	Germline	Class 1	---	---	---	Class 5	c.1813dup	p.Ile605Asnfs*11	48
055	Germline	Class 1	---	---	---	Class 5	c.4856del	p.Asn1619Ilefs*17	83
057	Not available	Class 1	---	---	---	Class 5	c.1238del	p.Leu413Hisfs*17	59
058	Not available	Class 1	---	---	---	Class 5	c.7234insG	p.Thr2412Aspfs*2	53
063	Germline	Class 1	---	---	---	Class 5	c.6591_6592del	p.Glu2198Asnfs*4	64
064	Somatic	Class 1	---	---	---	Class 5	c.6468_6469del	p.Gln2157Ilefs*18	14
071	Germline	Class 1	---	---	---	Class 5	c.4872_4873del	p.Glu1625Lysfs*13	76
073	Germline	Class 1	---	---	---	Class 5	c.6629_6630del	p.Glu2210Glyfs*14	72
075	Not available	Class 1	---	---	---	Class 5	c.5722_5723del	p.Leu1908Argfs*2	17
078	Not available	Class 1	---	---	---	Class 5	c.6024dup	p.Gln2009Alafs*9	72
079	Somatic	Class 1	---	---	---	Class 5	c.3523C>T	p.Gln1175*	62
083	Somatic	Class 1	---	---	---	Class 5	c.8629_8632+19del	Splicing	50
084	Germline	Class 1	---	---	---	Class 5	c.5682C>G	p.Tyr1894*	74
088	Germline	Class 1	---	---	---	Class 5	c.5217_5218delinsA	p.Tyr1739*	83
090	Germline	Class 1	---	---	---	Class 5	c.3847del	p.Val1283*	64
091	Not available	Class 1	---	---	---	Class 5	c.736_755del	p.Phe246Glnfs*2	35
094	Somatic	Class 1	---	---	---	Class 5	c.114del	p.Ala39Leufs*41	30
099	Not available	Class 1	---	---	---	Class 5	c.7234_7235insG	p.Thr2412Serfs*2	87
103	Germline	Class 1	---	---	---	Class 5	c.6037A>T	p.Lys2013*	77
VAF, Variant allele frequency
