# Supplementary material for: Differential Sensitivity of Germline and Somatic BRCA Variants to PARP Inhibitor in High-Grade Serous Ovarian Cancer
Source: Int J Mol Sci. 2023 Sep 16;24(18):14181. doi: 10.3390/ijms241814181 (PMC10532320; doi:10.3390/ijms241814181)
Supplement: Supplementary file 1 [file ijms-24-14181-s001.zip › Table S3.xlsx]

## Sheet: Supplementary Table 3
Supplementary Table S3. Clinicopathological characteristics of patients for whom germline status was available (n = 80)
		Patients with a germline variant (n = 47)	Patients with a somatic variant (n = 33)	Pa
Age at diagnosis
	Median (range)	61.8 (30.4-87.0)	64.1 (44.7-79.7)	0.12*
	<60	20	11	0.41**
	≥60	27	22
FIGO Stage
	I	2	2	0.42**
	II	1	1
	III	22	9
	IV	6	7
	Unknown	16	14
Type of specimen
	Biopsy	18	8	0.20**
	Surgical specimen	27	23
	Unknown	2	2
Tumor cell content
	<50%	8	5	0.88**
	≥50%	38	26
	Unknown	1	2
Gene altered
	BRCA1	32	21	0.68**
	BRCA2	15	12
PARPi administration
	Yes	31	18	0.68**
	No	11	8
	Unknown	5	7
aP value (Mann-Whitney test or χ2 test) was considered significant when P < 0.05.
*Mann-Whitney test; **χ2 test.
FIGO: International Federation of Gynecology and Obstetrics; PARPi: Poly-ADP-ribose polymerase inhibitors
